# Supplementary material for: Rapidly progressive mitral valve disease from non-bacterial thrombotic endocarditis to mitral stenosis in systemic lupus erythematosus: a case report
Source: Eur Heart J Case Rep. 2025 Feb 25;9(3):ytaf098. doi: 10.1093/ehjcr/ytaf098 (PMC11886785; doi:10.1093/ehjcr/ytaf098)
Supplement: ytaf098_Supplementary_Data [file ytaf098_supplementary_data.zip]

Archive with 4 entries (4 files):
- Movie 1.mp4
- Movie 2.mp4
- Movie 3.mp4
- Movie 4.mp4
